# Supplementary material for: Activity, social and sexual behaviour in Red Junglefowl selected for divergent levels of fear of humans
Source: PLoS One. 2018 Sep 26;13(9):e0204303. doi: 10.1371/journal.pone.0204303 (PMC6157887; doi:10.1371/journal.pone.0204303)
Supplement: S1 Table — The complete data set used for the statistical analysis. (XLSX) [file pone.0204303.s001.xlsx]

## Sheet: Sheet1
id	line	sex	pair_id	arena	day	feeder_peck (%)	locomotion (%)	preening (%)	exploration (%)
9301	high	female	6	2	2	7.96667	3.06667	4.35556	5.74444
9302	high	female	7	3	2	7.37778	0.766667	0.733333	1.62222
9303	high	male	2	2	1	2.03333	1.64444	5.57778	3.51111
9304	high	female	4	4	1	6.03333	0.844444	7.01111	1.32222
9306	low	female	9	1	3	0.211111	2.76667	6.41111	11.3444
9307	low	female	9	1	3	0.0555556	4.01111	5.78889	10.5889
9308	low	male	1	1	1	1.14444	1.8	2.61111	3.98889
9309	low	male	8	4	2	0.3	0.677778	3.13333	6.77778
9310	high	male	3	3	1	1.48889	1.58889	4.02222	0.455556
9311	high	female	12	4	3	0.366667	0.344444	3.81111	0.311111
9312	high	female	10	2	3	0.0666667	0.333333	4.68889	1.52222
9313	high	female	5	1	2	0.955556	1.47778	7.82222	12.1889
9314	high	male	4	4	1	5.04444	2.54444	8.56667	3.2
9315	high	female	12	4	3	1	2.51111	3.37778	1.81111
9317	high	male	5	1	2	0.0444444	1.28889	4.72222	1.98889
9318	high	male	6	2	2	5.5	2.31111	5.45556	5.82222
9319	low	female	1	1	1	0.0333333	1.42222	0.255556	6.75556
9320	high	female	11	3	3	0.288889	0.4	4.14444	1.62222
9321	high	male	7	3	2	0.466667	2.03333	8.48889	0.833333
9322	high	female	3	3	1	1.61111	1.06667	8	2.53333
9324	high	male	10	2	3	0	0.255556	1.54444	1.3
9326	high	female	2	2	1	2.24444	2.56667	5.14444	5.38889
9327	high	male	11	3	3	1.88889	0.522222	3.22222	3.23333
9328	low	female	8	4	2	0.122222	0.866667	4.48889	4.45556
9329	high	male	22	4	6	3.34444	1.35556	11.1556	4.55556
9330	high	female	19	4	5	1.03333	1.75556	6.24444	13.5111
9331	high	male	15	3	4	6.43333	1.66667	6.92222	4.14444
9332	low	male	17	2	5	0	0.388889	11.6333	0.633333
9333	low	female	20	1	5	0	1.74444	1.54444	5.18889
9334	low	female	20	1	5	0.422222	1.36667	0	3.93333
9334	low	female	20	1	5	0.422222	1.36667	0	3.93333
9334	low	male	13	1	4	0.422222	1.36667	0	3.93333
9334	low	male	13	1	4	0.422222	1.36667	0	3.93333
9335	low	female	20	1	5	0	0	0	0
9336	low	female	16	4	4	1.31111	2.32222	3.98889	5.45556
9337	low	female	20	1	5	0.0777778	1.02222	3.3	5.37778
9338	high	female	15	3	4	6.08889	2.14444	2.63333	2.98889
9339	high	male	18	3	5	0.3	1.47778	4.24444	5.63333
9340	high	female	23	1	6	0.388889	1.21111	9.87778	17.2556
9343	low	female	13	1	4	0.444444	1.73333	1.91111	6.23333
9344	low	female	21	3	6	0.1	0.777778	2.02222	3.87778
9345	low	female	24	2	6	0.3	3.13333	1.74444	12.7222
9346	high	male	22	4	6	0.544444	1.36667	9.08889	1.2
9347	high	female	25	4	7	0.233333	4.77778	5.72222	20.6667
9349	low	male	21	3	6	0.111111	1.95556	5.16667	3.93333
9350	low	female	17	2	5	0.344444	0.788889	7.26667	1.55556
9351	low	female	24	2	6	0.3	2.36667	1.13333	8.4
9353	high	female	18	3	5	0.0666667	1.02222	3.2	13.5778
9354	high	female	14	2	4	1.38889	0.577778	1.71111	9.32222
9355	low	female	16	4	4	0.866667	1.4	3.87778	3.24444
9356	high	male	23	1	6	0.5	1.63333	16.8778	6.13333
9357	high	female	19	4	5	0.188889	1.45556	5.47778	4.5
9358	high	male	14	2	4	0.155556	1.54444	2.86667	5.63333
9359	high	female	25	4	7	0	0.433333	12	10.6778
