# Supplementary material for: Activity, social and sexual behaviour in Red Junglefowl selected for divergent levels of fear of humans
Source: PLoS One. 2018 Sep 26;13(9):e0204303. doi: 10.1371/journal.pone.0204303 (PMC6157887; doi:10.1371/journal.pone.0204303)
Supplement: S3 Table — The complete data set used for the statistical analysis. (XLSX) [file pone.0204303.s003.xlsx]

## Sheet: Sheet1
id	line	close_zone (%)	waltzing (%)	ground_peck (%)
9308	low	89.6667	2.33333	9.33333
9309	low	56.6667	4.66667	6.66667
9318	high	90.3333	2.66667	25.6667
9329	high	98	3.66667	16.6667
9331	high	83.6667	2.66667	19.3333
9332	low	96	1.66667	5.33333
9334	low	95.6667	1.33333	16
9346	high	94	3	23.3333
9349	low	72	0.333333	13.6667
9358	high	31.3333	0	14.6667
